# Supplementary material for: Research landscape of photodynamic therapy for hepatocellular carcinoma: Hotspots and Prospects from 2012 to 2025
Source: Hereditas. 2025 Aug 26;162:174. doi: 10.1186/s41065-025-00509-1 (PMC12382027; doi:10.1186/s41065-025-00509-1)
Supplement: Supplementary file 1 — Supplementary Material 1. [file 41065_2025_509_MOESM1_ESM.xlsx]

## Sheet: Annex 1 
Sources	Articles
INTERNATIONAL JOURNAL OF NANOMEDICINE	24
PHOTODIAGNOSIS AND PHOTODYNAMIC THERAPY	14
ADVANCED HEALTHCARE MATERIALS	13
JOURNAL OF NANOBIOTECHNOLOGY	13
JOURNAL OF MATERIALS CHEMISTRY B	11
ACS APPLIED MATERIALS & INTERFACES	10
JOURNAL OF PHOTOCHEMISTRY AND PHOTOBIOLOGY B-BIOLOGY	10
ADVANCED FUNCTIONAL MATERIALS	9
BIOMATERIALS	9
ACTA BIOMATERIALIA	7
CHEMICAL ENGINEERING JOURNAL	7
PHARMACEUTICS	7
RSC ADVANCES	7
EUROPEAN JOURNAL OF MEDICINAL CHEMISTRY	6
INTERNATIONAL JOURNAL OF MOLECULAR SCIENCES	6
PHOTOCHEMISTRY AND PHOTOBIOLOGY	6
ADVANCED MATERIALS	5
BIOMATERIALS SCIENCE	5
CANCERS	5
CHINESE CHEMICAL LETTERS	5
FRONTIERS IN ONCOLOGY	5
FRONTIERS IN PHARMACOLOGY	5
JOURNAL OF BIOMEDICAL NANOTECHNOLOGY	5
JOURNAL OF CONTROLLED RELEASE	5
MATERIALS TODAY BIO	5
SCIENTIFIC REPORTS	5
ADVANCED SCIENCE	4
ANGEWANDTE CHEMIE-INTERNATIONAL EDITION	4
CHEMICAL SCIENCE	4
COLLOIDS AND SURFACES B-BIOINTERFACES	4
FRONTIERS IN BIOENGINEERING AND BIOTECHNOLOGY	4
JOURNAL OF PHOTOCHEMISTRY AND PHOTOBIOLOGY A-CHEMISTRY	4
LASERS IN MEDICAL SCIENCE	4
MOLECULES	4
ORGANIC & BIOMOLECULAR CHEMISTRY	4
PLOS ONE	4
THERANOSTICS	4
ACS APPLIED POLYMER MATERIALS	3
ACS BIOMATERIALS SCIENCE & ENGINEERING	3
ACS NANO	3
ASIAN JOURNAL OF PHARMACEUTICAL SCIENCES	3
CARBOHYDRATE POLYMERS	3
CHEMICAL COMMUNICATIONS	3
DYES AND PIGMENTS	3
FRONTIERS IN IMMUNOLOGY	3
INTERNATIONAL JOURNAL OF PHARMACEUTICS	3
JOURNAL OF COLLOID AND INTERFACE SCIENCE	3
MICROMACHINES	3
MOLECULAR PHARMACEUTICS	3
NANOMEDICINE	3
NANOSCALE	3
NATURE COMMUNICATIONS	3
SURGICAL ONCOLOGY CLINICS OF NORTH AMERICA	3
ACS OMEGA	2
ANTI-CANCER DRUGS	2
BIOCHEMICAL AND BIOPHYSICAL RESEARCH COMMUNICATIONS	2
BIOCONJUGATE CHEMISTRY	2
BIOMEDICINES	2
BIOORGANIC & MEDICINAL CHEMISTRY LETTERS	2
CANCER BIOLOGY & THERAPY	2
CANCER LETTERS	2
CELL DEATH & DISEASE	2
CHEMISTRY-AN ASIAN JOURNAL	2
CHEMMEDCHEM	2
COLLOIDS AND SURFACES A-PHYSICOCHEMICAL AND ENGINEERING ASPECTS	2
DALTON TRANSACTIONS	2
DISCOVER ONCOLOGY	2
FRONTIERS IN CHEMISTRY	2
FRONTIERS IN MOLECULAR BIOSCIENCES	2
INORGANIC CHEMISTRY	2
JOURNAL OF MEDICINAL CHEMISTRY	2
JOURNAL OF NANOPARTICLE RESEARCH	2
JOURNAL OF NANOSCIENCE AND NANOTECHNOLOGY	2
JOURNAL OF OPTOELECTRONICS AND ADVANCED MATERIALS	2
JOURNAL OF PORPHYRINS AND PHTHALOCYANINES	2
LANGMUIR	2
LASER PHYSICS	2
MATERIALS & DESIGN	2
NEW JOURNAL OF CHEMISTRY	2
ONCOTARGET	2
PARTICLE & PARTICLE SYSTEMS CHARACTERIZATION	2
POLYMERS	2
REVISTA DE CHIMIE	2
ULTRASOUND IN MEDICINE AND BIOLOGY	2
AAPS PHARMSCITECH	1
ACS APPLIED NANO MATERIALS	1
ACTA PHARMACEUTICA SINICA B	1
ACTA PHARMACOLOGICA SINICA	1
ADVANCED BIOLOGY	1
ADVANCED THERAPEUTICS	1
ALEXANDRIA ENGINEERING JOURNAL	1
AMERICAN JOURNAL OF PATHOLOGY	1
AMERICAN JOURNAL OF TRANSLATIONAL RESEARCH	1
ANALYST	1
ANALYTICAL CHEMISTRY	1
ANNALS OF SURGICAL ONCOLOGY	1
ANTI-CANCER AGENTS IN MEDICINAL CHEMISTRY	1
ANTICANCER GENES	1
ANTICANCER RESEARCH	1
APOPTOSIS	1
APPLIED BIOLOGICAL CHEMISTRY	1
APPLIED PHYSICS REVIEWS	1
AUSTRALIAN JOURNAL OF CHEMISTRY	1
AUTOPHAGY	1
BEST PRACTICE & RESEARCH CLINICAL GASTROENTEROLOGY	1
BIO-NANOMEDICINE FOR CANCER THERAPY	1
BIOACTIVE MATERIALS	1
BIOCHEMICAL ENGINEERING JOURNAL	1
BIOCHIMICA ET BIOPHYSICA ACTA-GENERAL SUBJECTS	1
BIOCHIMICA ET BIOPHYSICA ACTA-REVIEWS ON CANCER	1
BIOCHIMIE	1
BIOFACTORS	1
BIOINTERPHASES	1
BIOLOGY BULLETIN	1
BIOMACROMOLECULES	1
BIOMATERIALS ADVANCES	1
BIOMEDICAL MATERIALS	1
BIOMEDICINE & PHARMACOTHERAPY	1
BIOSENSORS & BIOELECTRONICS	1
BRAZILIAN JOURNAL OF MEDICAL AND BIOLOGICAL RESEARCH	1
CANADIAN JOURNAL OF GASTROENTEROLOGY AND HEPATOLOGY	1
CANCER BIOLOGY & MEDICINE	1
CANCER RESEARCH	1
CELLULAR AND MOLECULAR GASTROENTEROLOGY AND HEPATOLOGY	1
CHEMBIOCHEM	1
CHEMICAL SOCIETY REVIEWS	1
CHEMISTRY LETTERS	1
CHEMISTRY OF MATERIALS	1
CHEMISTRY-A EUROPEAN JOURNAL	1
CHEMISTRYSELECT	1
CHEMOSENSORS	1
CHINESE JOURNAL OF CHEMISTRY	1
CHINESE JOURNAL OF STRUCTURAL CHEMISTRY	1
CLINICAL GASTROENTEROLOGY AND HEPATOLOGY	1
CLINICS AND RESEARCH IN HEPATOLOGY AND GASTROENTEROLOGY	1
COORDINATION CHEMISTRY REVIEWS	1
CURRENT CANCER DRUG TARGETS	1
CURRENT DRUG METABOLISM	1
CURRENT ONCOLOGY	1
CURRENT OPINION IN GASTROENTEROLOGY	1
CURRENT PHARMACEUTICAL DESIGN	1
DEUTSCHES ARZTEBLATT INTERNATIONAL	1
DIAGNOSTICS	1
DIGESTIVE ENDOSCOPY	1
DRUG DELIVERY AND TRANSLATIONAL RESEARCH	1
DRUG DESIGN DEVELOPMENT AND THERAPY	1
DRUG DEVELOPMENT RESEARCH	1
DRUG DISCOVERY TODAY	1
ECOTOXICOLOGY AND ENVIRONMENTAL SAFETY	1
ENVIRONMENTAL RESEARCH	1
EUROPEAN JOURNAL OF CANCER	1
EXPERIMENTAL AND THERAPEUTIC MEDICINE	1
EXPERIMENTAL CELL RESEARCH	1
EXPERIMENTAL EYE RESEARCH	1
EXPERT REVIEW OF GASTROENTEROLOGY & HEPATOLOGY	1
FRONTIERS IN BIOSCIENCE-LANDMARK	1
FRONTIERS IN MATERIALS	1
FRONTIERS IN MEDICINE	1
GENERAL PHYSIOLOGY AND BIOPHYSICS	1
HPB	1
HSP90 IN CANCER: BEYOND THE USUAL SUSPECTS	1
IET NANOBIOTECHNOLOGY	1
INORGANIC CHEMISTRY FRONTIERS	1
INTERNATIONAL IMMUNOPHARMACOLOGY	1
INTERNATIONAL JOURNAL OF BIOCHEMISTRY & CELL BIOLOGY	1
INTERNATIONAL JOURNAL OF HYPERTHERMIA	1
INTERNATIONAL JOURNAL OF IMMUNOPATHOLOGY AND PHARMACOLOGY	1
INTERNATIONAL JOURNAL OF MATERIALS RESEARCH	1
INTERNATIONAL JOURNAL OF ONCOLOGY	1
INTERNATIONAL JOURNAL OF PHOTOENERGY	1
INTERNATIONAL JOURNAL OF RADIATION BIOLOGY	1
JOURNAL OF APPLIED PHYSICS	1
JOURNAL OF BIOLOGICAL CHEMISTRY	1
JOURNAL OF BIOLOGICAL INORGANIC CHEMISTRY	1
JOURNAL OF BIOLOGICAL REGULATORS AND HOMEOSTATIC AGENTS	1
JOURNAL OF BIOMEDICAL MATERIALS RESEARCH PART A	1
JOURNAL OF BIOMEDICAL OPTICS	1
JOURNAL OF BIOMEDICAL SCIENCE	1
JOURNAL OF CANCER	1
JOURNAL OF CELLULAR PHYSIOLOGY	1
JOURNAL OF CLINICAL AND TRANSLATIONAL HEPATOLOGY	1
JOURNAL OF CLINICAL MEDICINE	1
JOURNAL OF DIGESTIVE DISEASES	1
JOURNAL OF DRUG DELIVERY SCIENCE AND TECHNOLOGY	1
JOURNAL OF DRUG TARGETING	1
JOURNAL OF EXPERIMENTAL NANOSCIENCE	1
JOURNAL OF GASTROENTEROLOGY	1
JOURNAL OF GASTROINTESTINAL ONCOLOGY	1
JOURNAL OF HEALTHCARE ENGINEERING	1
JOURNAL OF HEPATO-BILIARY-PANCREATIC SCIENCES	1
JOURNAL OF HEPATOCELLULAR CARCINOMA	1
JOURNAL OF INDUSTRIAL AND ENGINEERING CHEMISTRY	1
JOURNAL OF INNOVATIVE OPTICAL HEALTH SCIENCES	1
JOURNAL OF INTERNATIONAL MEDICAL RESEARCH	1
JOURNAL OF MATERIALS CHEMISTRY	1
JOURNAL OF MATERIALS CHEMISTRY C	1
JOURNAL OF MATERIALS SCIENCE	1
JOURNAL OF MATERIALS SCIENCE-MATERIALS IN MEDICINE	1
JOURNAL OF MOLECULAR STRUCTURE	1
JOURNAL OF NANOELECTRONICS AND OPTOELECTRONICS	1
JOURNAL OF NANOMATERIALS	1
JOURNAL OF OCEAN UNIVERSITY OF CHINA	1
JOURNAL OF PHARMACEUTICAL AND BIOMEDICAL ANALYSIS	1
JOURNAL OF PHARMACEUTICAL INVESTIGATION	1
JOURNAL OF PHYSICAL CHEMISTRY C	1
JOURNAL OF PROTEOMICS	1
JOURNAL OF RADIOANALYTICAL AND NUCLEAR CHEMISTRY	1
JOURNAL OF THE AMERICAN CHEMICAL SOCIETY	1
JOURNAL OF TRANSLATIONAL MEDICINE	1
JOURNAL OF VASCULAR AND INTERVENTIONAL RADIOLOGY	1
LASERS IN SURGERY AND MEDICINE	1
LIFE-BASEL	1
LIGHT-RESPONSIVE NANOSTRUCTURED SYSTEMS FOR APPLICATIONS IN NANOMEDICINE	1
LIGHT-SCIENCE & APPLICATIONS	1
MACROMOLECULAR RAPID COMMUNICATIONS	1
MARINE DRUGS	1
MATERIALS CHEMISTRY AND PHYSICS	1
MATERIALS CHEMISTRY FRONTIERS	1
MATERIALS SCIENCE & ENGINEERING C-MATERIALS FOR BIOLOGICAL APPLICATIONS	1
MATERIALS SCIENCE AND ENGINEERING C-MATERIALS FOR BIOLOGICAL APPLICATIONS	1
MATERIALS TODAY COMMUNICATIONS	1
MATERIALS TODAY PHYSICS	1
MEDICAL ONCOLOGY	1
MOLECULAR PHARMACOLOGY	1
NANO	1
NANO CONVERGENCE	1
NANO LETTERS	1
NANO TODAY	1
NANOSCALE RESEARCH LETTERS	1
NANOTECHNOLOGY	1
NANOTECHNOLOGY REVIEWS	1
NATURAL PRODUCT COMMUNICATIONS	1
ONCOLOGY LETTERS	1
ONCOLOGY REPORTS	1
ONCOLOGY RESEARCH	1
ORGANIC CHEMISTRY FRONTIERS	1
PAKISTAN JOURNAL OF PHARMACEUTICAL SCIENCES	1
PARTICUOLOGY	1
PHARMACEUTICAL DEVELOPMENT AND TECHNOLOGY	1
PHARMACEUTICALS	1
PHARMACOGNOSY MAGAZINE	1
PHOTOCHEMICAL & PHOTOBIOLOGICAL SCIENCES	1
PHYTOMEDICINE	1
PHYTOTHERAPY RESEARCH	1
PLASMONICS	1
POLYHEDRON	1
POLYMER CHEMISTRY	1
PROCESS BIOCHEMISTRY	1
QUALITY OF LIFE RESEARCH	1
QUANTITATIVE IMAGING IN MEDICINE AND SURGERY	1
REGENERATIVE BIOMATERIALS	1
SCIENCE CHINA-CHEMISTRY	1
SEMINARS IN CANCER BIOLOGY	1
SEMINARS IN IMMUNOPATHOLOGY	1
SENSORS AND ACTUATORS B-CHEMICAL	1
SIGNAL TRANSDUCTION AND TARGETED THERAPY	1
SPECTROCHIMICA ACTA PART A-MOLECULAR AND BIOMOLECULAR SPECTROSCOPY	1
TECHNOLOGY IN CANCER RESEARCH & TREATMENT	1
THORACIC CANCER	1
TOXICOLOGY AND APPLIED PHARMACOLOGY	1
TUMOR BIOLOGY	1
ULTRASONICS	1
VETERINARY QUARTERLY	1
VISCERAL MEDICINE	1
WORLD JOURNAL OF GASTROINTESTINAL ONCOLOGY	1
WORLD JOURNAL OF GASTROINTESTINAL SURGERY	1
WORLD JOURNAL OF MICROBIOLOGY & BIOTECHNOLOGY	1
ZEITSCHRIFT FUR ANORGANISCHE UND ALLGEMEINE CHEMIE	1
