# Supplementary material for: Research landscape of photodynamic therapy for hepatocellular carcinoma: Hotspots and Prospects from 2012 to 2025
Source: Hereditas. 2025 Aug 26;162:174. doi: 10.1186/s41065-025-00509-1 (PMC12382027; doi:10.1186/s41065-025-00509-1)
Supplement: Supplementary file 2 — Supplementary Material 2. [file 41065_2025_509_MOESM2_ESM.xlsx]

## Sheet: Annex 2
References	Title
Shao JW, 2012, EUR J CANCER, V48, P2086, DOI 10.1016/j.ejca.2011.10.013	Inhibition of human hepatocellular carcinoma HepG2 by phthalocyanine photosensitiser PHOTOCYANINE: ROS production, apoptosis, cell cycle arrest
Agostinis P, 2011, CA-CANCER J CLIN, V61, P250, DOI 10.3322/caac.20114	Photodynamic therapy of cancer: an update
Zhang D, 2015, ACS APPL MATER INTER, V7, P8176, DOI 10.1021/acsami.5b01027	Chlorin e6 Conjugated Poly(dopamine) Nanospheres as PDT/PTT Dual-Modal Therapeutic Agents for Enhanced Cancer Therapy
Lucky SS, 2015, CHEM REV, V115, P1990, DOI 10.1021/cr5004198	Nanoparticles in photodynamic therapy
Ferlay J, 2015, INT J CANCER, V136, PE359, DOI 10.1002/ijc.29210	Cancer incidence and mortality worldwide: sources, methods and major patterns in GLOBOCAN 2012
Bruix J, 2016, GASTROENTEROLOGY, V150, P835, DOI 10.1053/j.gastro.2015.12.041	Evidence-Based Diagnosis, Staging, and Treatment of Patients With Hepatocellular Carcinoma
Abrahamse H, 2016, BIOCHEM J, V473, P347, DOI 10.1042/BJ20150942	New photosensitizers for photodynamic therapy
van Straten D, 2017, CANCERS, V9, P0, DOI 10.3390/cancers9020019	Oncologic Photodynamic Therapy: Basic Principles, Current Clinical Status and Future Directions
Zhao RR, 2017, BIOMATERIALS, V143, P1, DOI 10.1016/j.biomaterials.2017.07.030	Simultaneous inhibition of growth and metastasis of hepatocellular carcinoma by co-delivery of ursolic acid and sorafenib using lactobionic acid modified and pH-sensitive chitosan-conjugated mesoporous silica nanocomplex
Zhou ZJ, 2016, CHEM SOC REV, V45, P6597, DOI 10.1039/c6cs00271d	Reactive oxygen species generating systems meeting challenges of photodynamic cancer therapy
Kwiatkowski S, 2018, BIOMED PHARMACOTHER, V106, P1098, DOI 10.1016/j.biopha.2018.07.049	Photodynamic therapy - mechanisms, photosensitizers and combinations
Shi JJ, 2017, NAT REV CANCER, V17, P20, DOI 10.1038/nrc.2016.108	Cancer nanomedicine: progress, challenges and opportunities
Bray Freddie, 2018, CA CANCER J CLIN, V68, P394, DOI 10.3322/caac.21609, 10.3322/caac.21492	Global cancer statistics 2018: GLOBOCAN estimates of incidence and mortality worldwide for 36 cancers in 185 countries
Gao Y, 2019, THERANOSTICS, V9, P1264, DOI 10.7150/thno.29101	Theranostic Nanodots with Aggregation-Induced Emission Characteristic for Targeted and Image-Guided Photodynamic Therapy of Hepatocellular Carcinoma
Yang JD, 2019, NAT REV GASTRO HEPAT, V16, P589, DOI 10.1038/s41575-019-0186-y	A global view of hepatocellular carcinoma: trends, risk, prevention and management
Moole H, 2017, WORLD J GASTROENTERO, V23, P1278, DOI 10.3748/wjg.v23.i7.1278	Success of photodynamic therapy in palliating patients with nonresectable cholangiocarcinoma: A systematic review and meta-analysis
Villanueva A, 2019, NEW ENGL J MED, V380, P1450, DOI 10.1056/NEJMra1713263	Hepatocellular Carcinoma
Sung H, 2021, CA-CANCER J CLIN, V71, P209, DOI 10.3322/caac.21660	Global Cancer Statistics 2020: GLOBOCAN Estimates of Incidence and Mortality Worldwide for 36 Cancers in 185 Countries
Li XS, 2020, NAT REV CLIN ONCOL, V17, P657, DOI 10.1038/s41571-020-0410-2	Clinical development and potential of photothermal and photodynamic therapies for cancer
Llovet JM, 2021, NAT REV DIS PRIMERS, V7, P0, DOI 10.1038/s41572-020-00240-3	Hepatocellular carcinoma
Pham TC, 2021, CHEM REV, V121, P13454, DOI 10.1021/acs.chemrev.1c00381	Recent Strategies to Develop Innovative Photosensitizers for Enhanced Photodynamic Therapy
Liu YJ, 2019, CHEM SOC REV, V48, P2053, DOI 10.1039/c8cs00618k	Photothermal therapy and photoacoustic imaging via nanotheranostics in fighting cancer
Anwanwan D, 2020, BBA-REV CANCER, V1873, P0, DOI 10.1016/j.bbcan.2019.188314	Challenges in liver cancer and possible treatment approaches
Li X, 2018, CHEM SOC REV, V47, P1174, DOI 10.1039/c7cs00594f	Supramolecular photosensitizers rejuvenate photodynamic therapy
Marrero JA, 2018, HEPATOLOGY, V68, P723, DOI 10.1002/hep.29913	Diagnosis, Staging, and Management of Hepatocellular Carcinoma: 2018 Practice Guidance by the American Association for the Study of Liver Diseases
