# Supplementary material for: Research landscape of photodynamic therapy for hepatocellular carcinoma: Hotspots and Prospects from 2012 to 2025
Source: Hereditas. 2025 Aug 26;162:174. doi: 10.1186/s41065-025-00509-1 (PMC12382027; doi:10.1186/s41065-025-00509-1)
Supplement: Supplementary file 3 — Supplementary Material 3. [file 41065_2025_509_MOESM3_ESM.xlsx]

## Sheet: Annex 3
id	label	cluster	weight<Occurrences>
154	apoptosis	1	77
1106	in-vitro	1	63
2037	reactive oxygen species	1	35
1109	in-vivo	1	34
297	cancer cells	1	32
1373	mechanism	1	29
574	cytotoxicity	1	19
583	death	1	17
698	efficacy	1	17
816	fluorescence	1	16
175	autophagy	1	15
1683	oxidative stress	1	15
1713	pathway	1	15
2381	toxicity	1	13
51	activation	1	11
1412	micelles	1	11
1526	nanocarrier	1	11
1623	nitric oxide	1	11
21	5-aminolevulinic acid	1	10
873	generation	1	10
1429	mitochondria	1	10
577	damage	1	8
1768	pharmacokinetics	1	8
2545	zinc phthalocyanine	1	8
676	drug-resistance	1	7
1705	pancreatic-cancer	1	7
571	cytochrome-c	1	6
651	down-regulation	1	6
1047	hypericin	1	6
1141	inhibitor	1	6
1892	polymeric micelles	1	6
1953	protein	1	6
221	biodistribution	1	5
384	cellular uptake	1	5
433	chitosan	1	5
868	gene	1	5
1062	identification	1	5
1448	model	1	5
2126	scutellaria-barbata	1	5
2205	solid lipid nanoparticles	1	5
2245	subcellular-localization	1	5
476	co-delivery	2	74
659	drug delivery	2	59
313	cancer therapy	2	34
652	doxorubicin	2	27
2213	sorafenib	2	26
2301	targeted delivery	2	16
899	gold nanoparticles	2	15
1550	nanomaterials	2	14
2425	tumor microenvironment	2	13
1390	mesoporous silica nanoparticles	2	11
2072	resistance	2	11
655	drug	2	10
1551	nanomedicine	2	10
1196	iron-oxide nanoparticles	2	9
1343	magnetic nanoparticles	2	8
1951	prostate-cancer	2	8
1576	nanotechnology	2	7
1991	quantum dots	2	7
1037	hyaluronic-acid	2	6
1486	multidrug-resistance	2	6
1565	nanorods	2	6
1609	nf-kappa-b	2	6
1894	polymeric nanoparticles	2	6
2177	silver nanoparticles	2	6
2334	theranostics	2	6
2419	tumor hypoxia	2	6
1263	lipid nanoparticles	2	5
2189	sirna delivery	2	5
2338	therapy	3	42
377	cell-death	3	20
804	ferroptosis	3	18
2183	singlet oxygen	3	18
2239	strategy	3	16
611	design	3	15
1398	metal-organic framework	3	14
74	aggregation-induced emission	3	13
125	anticancer activity	3	13
1559	nanoplatform	3	13
608	derivatives	3	12
699	efficiency	3	12
1854	phthalocyanine	3	12
1906	porphyrin	3	12
1759	ph	3	10
688	dye	3	7
1929	probes	3	7
1984	pyroptosis	3	6
259	bodipy	3	5
510	complexes	3	5
637	dna-binding	3	5
1942	progress	3	5
2211	sonodynamic therapy	4	20
2289	system	4	18
2473	upconversion nanoparticles	4	16
2063	release	4	15
1052	hypoxia	4	13
2462	ultrasound	4	13
562	curcumin	4	11
2310	targeted therapy	4	10
1327	luminescence	4	8
662	drug delivery system	4	7
39	acid	4	6
753	enhancement	4	6
270	breast	4	5
633	dna	4	5
897	glypican-3	4	5
1316	localization	4	5
1329	lung-cancer	4	5
1533	nanocrystals	4	5
1931	prodrug	4	5
424	chemotherapy	5	41
617	diagnosis	5	24
2010	radiofrequency ablation	5	21
784	expression	5	18
441	cholangiocarcinoma	5	17
273	breast-cancer	5	13
2019	radiotherapy	5	12
2273	survival	5	11
28	ablation	5	10
2386	transarterial chemoembolization	5	9
2285	synergistic therapy	5	8
1152	intensity focused ultrasound	5	7
1358	management	5	7
417	chemoembolization	5	5
1083	immunogenic cell death	5	5
1700	palliation	5	5
2070	resection	5	5
2271	surgical resection	5	5
1555	nanoparticles	6	130
361	cell	6	58
496	combination therapy	6	38
1118	indocyanine green	6	24
72	agent	6	12
913	growth	6	11
1140	inhibition	6	11
1272	liposomes	6	9
150	antitumor immunity	6	7
1404	metastasis	6	6
675	drug-release	6	5
1073	immune checkpoint blockade	6	5
1699	paclitaxel	6	5
2188	sirna	6	5
2479	ursolic acid	6	5
